# Supplementary material for: mDrop-Seq: Massively Parallel Single-Cell RNA-Seq of Saccharomyces cerevisiae and Candida albicans
Source: Vaccines (Basel). 2021 Dec 27;10(1):30. doi: 10.3390/vaccines10010030 (PMC8779198; doi:10.3390/vaccines10010030)
Supplement: Supplementary file 1 [file vaccines-10-00030-s001.zip]

Archive with 1 entries (1 files):
- vaccines-1453234-supplementary.pdf
